# Supplementary material for: Association between Ambient Particulate Air Pollution and Soluble Biomarkers of Endothelial Function: A Meta-Analysis
Source: Toxics. 2024 Jan 15;12(1):76. doi: 10.3390/toxics12010076 (PMC10819696; doi:10.3390/toxics12010076)
Supplement: Supplementary file 1 [file toxics-12-00076-s001.zip]

Archive with 1 entries (1 files):
- toxics-2779440-supplementary.pdf
